# Supplementary material for: Preconception Diet Interventions in Obese Outbred Mice and the Impact on Female Offspring Metabolic Health and Oocyte Quality
Source: Int J Mol Sci. 2024 Feb 13;25(4):2236. doi: 10.3390/ijms25042236 (PMC10888670; doi:10.3390/ijms25042236)
Supplement: Supplementary file 1 [file ijms-25-02236-s001.zip]

Archive with 1 entries (1 files):
- ijms-2820800-supplementary.pdf
